# Supplementary material for: Psychological Impact of the Lockdown Due to the COVID-19 Pandemic in University Workers: Factors Related to Stress, Anxiety, and Depression
Source: Int J Environ Res Public Health. 2021 Apr 20;18(8):4367. doi: 10.3390/ijerph18084367 (PMC8074294; doi:10.3390/ijerph18084367)
Supplement: Supplementary file 1 [file ijerph-18-04367-s001.zip]

Archive with 1 entries (1 files):
- ijerph-1155900-supplementary.pdf
